# Supplementary material for: Research Trends and Emerging Frontiers in Racehorse Genetics: A Bibliometric Analysis
Source: Animals (Basel). 2026 Jun 2;16(11):1705. doi: 10.3390/ani16111705 (PMC13255861; doi:10.3390/ani16111705)
Supplement: Supplementary file 1 [file animals-16-01705-s001.zip]

Archive with 2 entries (1 files):
- animals-4341785-supplementary/
- animals-4341785-supplementary/Supplementary Table S1.xlsx
