# Supplementary material for: Research Trends and Emerging Frontiers in Racehorse Genetics: A Bibliometric Analysis
Source: Animals (Basel). 2026 Jun 2;16(11):1705. doi: 10.3390/ani16111705 (PMC13255861; doi:10.3390/ani16111705)
Supplement: Supplementary file 1 [file animals-16-01705-s001.zip › animals-4341785-supplementary/Supplementary Table S1.xlsx]

## Sheet: Sheet1
Most Global Cited Top50
Ranking	Paper	DOI	Total Citations	TC per Year	Normalized TC
1	COUËTIL LL, 2016, J VET INTERN MED	10.1111/jvim.13824	341	31	14.79
2	GODWIN EE, 2012, EQUINE VET J	10.1111/j.2042-3306.2011.00363.x	307	20.47	9.48
3	LI VL, 2022, NATURE	10.1038/s41586-022-04828-5	230	46	21.99
4	GIBB Z, 2014, BIOL REPROD	10.1095/biolreprod.114.118539	207	15.92	7.89
5	PETERSEN JL, 2013, PLOS GENET	10.1371/journal.pgen.1003211	204	14.57	7.38
6	ACHILLI A, 2012, P NATL ACAD SCI USA	10.1073/pnas.1111637109	197	13.13	6.09
7	MCCUE ME, 2012, PLOS GENET	10.1371/journal.pgen.1002451	171	11.4	5.28
8	SMITH RKW, 2013, PLOS ONE	10.1371/journal.pone.0075697	149	10.64	5.39
9	WALDEN G, 2017, TISSUE ENG PART B-RE	10.1089/ten.teb.2016.0181	129	12.9	7.7
10	SCHNABEL LV, 2014, STEM CELL RES THER	10.1186/scrt402	125	9.62	4.77
11	WATTS AE, 2011, STEM CELL RES THER	10.1186/scrt45	112	7	4.94
12	METZGER J, 2015, BMC GENOMICS	10.1186/s12864-015-1977-3	110	9.17	6.43
13	FERNANDES KA, 2014, PLOS ONE	10.1371/journal.pone.0112846	107	8.23	4.08
14	DAKIN SG, 2014, VET IMMUNOL IMMUNOP	10.1016/j.vetimm.2014.01.007	101	7.77	3.85
15	CARVALHO AD, 2013, STEM CELL RES THER	10.1186/scrt236	93	6.64	3.36
16	LIU XX, 2019, MOL BIOL EVOL	10.1093/molbev/msz158	92	11.5	6.6
17	PIGOTT JH, 2013, VET IMMUNOL IMMUNOP	10.1016/j.vetimm.2013.09.003	84	6	3.04
18	CULLINANE A, 2013, VET MICROBIOL	10.1016/j.vetmic.2013.03.029	83	5.93	3
19	BOWER MA, 2012, NAT COMMUN	10.1038/ncomms1644	82	5.47	2.53
20	DALY JM, 2011, VET J	10.1016/j.tvjl.2010.06.026	71	4.44	3.13
21	COSGROVE EJ, 2020, SCI REP-UK	10.1038/s41598-020-66232-1	70	10	5.89
22	WALLNER B, 2013, PLOS ONE	10.1371/journal.pone.0060015	69	4.93	2.5
23	BERTHELOT G, 2015, SPORTS MED	10.1007/s40279-015-0347-2	69	5.75	4.04
24	PARK KD, 2012, BMC GENOMICS	10.1186/1471-2164-13-473	65	4.33	2.01
25	GHOSH S, 2014, PLOS GENET	10.1371/journal.pgen.1004712	64	4.92	2.44
26	LIU H, 2019, BMC VET RES	10.1186/s12917-019-2061-z	63	7.88	4.52
27	SLOVIS NM, 2014, EQUINE VET J	10.1111/evj.12119	62	4.77	2.36
28	PATTERSON-KANE JC, 2014, ILAR J	10.1093/ilar/ilu004	59	4.54	2.25
29	MEDINA-TORRES CE, 2011, VET MICROBIOL	10.1016/j.vetmic.2011.04.012	55	3.44	2.43
30	TODD ET, 2018, SCI REP-UK	10.1038/s41598-018-24663-x	55	6.11	4.13
31	VAN DE GOOR LHP, 2011, ANIM GENET	10.1111/j.1365-2052.2011.02194.x	54	3.38	2.38
32	VAN EPS AW, 2012, EQUINE VET J	10.1111/j.2042-3306.2011.00416.x	54	3.6	1.67
33	DOAN R, 2012, BMC GENOMICS	10.1186/1471-2164-13-78	53	3.53	1.64
34	PROUDMAN CJ, 2015, EQUINE VET J	10.1111/evj.12324	53	4.42	3.1
35	LI YY, 2017, INFECT GENET EVOL	10.1016/j.meegid.2017.08.016	53	5.3	3.16
36	TOZAKI T, 2011, J VET MED SCI	10.1292/jvms.11-0295	51	3.19	2.25
37	GOTO H, 2011, GENOME BIOL EVOL	10.1093/gbe/evr067	50	3.13	2.21
38	DOCKING SI, 2012, VET J	10.1016/j.tvjl.2012.04.024	50	3.33	1.54
39	RAUDSEPP T, 2019, ANIM GENET	10.1111/age.12857	50	6.25	3.59
40	BHOORA RV, 2020, TICKS TICK-BORNE DIS	10.1016/j.ttbdis.2019.101358	49	7	4.12
41	MCGIVNEY BA, 2012, ANIM GENET	10.1111/j.1365-2052.2012.02329.x	48	3.2	1.48
42	LAVOIE JP, 2011, J VET INTERN MED	10.1111/j.1939-1676.2010.0664.x	48	3	2.12
43	LU G, 2019, FRONT MICROBIOL	10.3389/fmicb.2019.01416	47	5.88	3.37
44	MCILWRAITH CW, 2018, J ORTHOP RES	10.1002/jor.23738	46	5.11	3.45
45	NIELSEN MK, 2014, PARASITOL RES	10.1007/s00436-014-4135-y	46	3.54	1.75
46	ZHAO YP, 2016, ASIAN AUSTRAL J ANIM	10.5713/ajas.15.0587	45	4.09	1.95
47	QUERCIA S, 2019, EQUINE VET J	10.1111/evj.12983	45	5.63	3.23
48	DE LAAT MA, 2013, VET J	10.1016/j.tvjl.2012.07.003	45	3.21	1.63
49	CAPOMACCIO S, 2013, PLOS ONE	10.1371/journal.pone.0083504	44	3.14	1.59
50	MCGIVNEY BA, 2020, SCI REP-UK	10.1038/s41598-019-57389-5	44	6.29	3.7
